# Supplementary material for: Increased gut microbiota diversity in women with uterine fibroids: Insights from a pilot study on gut and reproductive tract microbiota
Source: PLoS One. 2025 Jul 24;20(7):e0327177. doi: 10.1371/journal.pone.0327177 (PMC12289044; doi:10.1371/journal.pone.0327177)
Supplement: S1 Table — (XLSX) [file pone.0327177.s001.xlsx]

## Sheet: S1 table
S1 Table : Bacteria differentiating stool samples of patients with fibroids from the control group.
Bacterium	baseMean	log2FoldChange	P-value	P adj
Prevotellaceae_NK3B31_group	15.8759361	4.70850243	0.02691534	0.88978209
Lachnospiraceae_NK4A136_group	1770.60558	2.0622291	0.03073271	0.88978209
Marinifilaceae_unclassified	13.662342	1.9794083	0.00569667	0.52409347
Desulfovibrionaceae uncultured	70.7196135	1.88894028	0.04109905	0.88978209
Anaerovoracaceae_unclassified	507.523771	1.32278018	0.02847451	0.88978209
Anaerovoracaceae Family_XIII_AD3011_group	442.510099	1.19907924	0.02351871	0.88978209
Caproiciproducens	24.3109023	1.03240787	0.04513387	0.88978209
Saccharimonadaceae TM7x	16.4463882	0.9866908	0.0397319	0.88978209
Victivallales vadinBE97_ge	214.041875	-0.5403848	0.04427207	0.88978209
Actinobacteriota_unclassified	47.2072145	-1.0996519	0.04916726	0.90028064
Bifidobacteriaceae_ge	202.176134	-1.9507557	0.04171364	0.88978209
Actinobacteria_unclassified	124.197444	-2.3884279	0.00920039	0.63482708
Coprobacillus	86.3915978	-2.4108378	0.01507885	0.83235275
Bifidobacteriaceae_unclassified	3822.76669	-3.8028346	0.00512849	0.52409347
Bifidobacterium	26236.1811	-3.9671161	0.00400937	0.52409347

## Sheet: legend
		legend
		baseMean, the mean number of reads per bacterial species in the samples;
		log2FoldChange, logarithm of the difference in abundance of a given bacterial species between the two groups;
		p adj, adjusted p-value
