# Supplementary material for: Increased gut microbiota diversity in women with uterine fibroids: Insights from a pilot study on gut and reproductive tract microbiota
Source: PLoS One. 2025 Jul 24;20(7):e0327177. doi: 10.1371/journal.pone.0327177 (PMC12289044; doi:10.1371/journal.pone.0327177)
Supplement: S2 Table — (XLSX) [file pone.0327177.s002.xlsx]

## Sheet: S2 Table
S2 Table: Bacteria differentiating cervical samples of patients with fibroids from the control group.
Bacterium	baseMean	log2FoldChange	P-value	P adj
Alteromonadaceae_unclassified	7.806428027	-0.7176901	0.04240497	0.88520383
Mobiluncus	48.61686093	-0.7573818	0.02986035	0.77684547
Oxalobacteraceae_unclassified	20.39350712	-0.8273282	0.00425105	0.64931902
Flavobacterium	29.45043438	-1.0907177	0.01166441	0.64931902
Peptostreptococcales-Tissierellales_unclassified	35.89079381	-1.2641552	0.03256238	0.77684547
Varibaculum	41.79627451	-1.2951464	0.02435514	0.77684547
Flavobacteriaceae_unclassified	37.42458692	-1.4505552	0.04834417	0.89705296
Bacteroides	98.49355638	-1.5389054	0.01116973	0.64931902
Alloscardovia	168.563115	-2.8148864	0.01876024	0.77684547

## Sheet: legend
		legend
		baseMean, the mean number of reads per bacterial species in the samples;
		log2FoldChange, logarithm of the difference in abundance of a given bacterial species between the two groups;
		p adj, adjusted p-value
