# Supplementary material for: Increased gut microbiota diversity in women with uterine fibroids: Insights from a pilot study on gut and reproductive tract microbiota
Source: PLoS One. 2025 Jul 24;20(7):e0327177. doi: 10.1371/journal.pone.0327177 (PMC12289044; doi:10.1371/journal.pone.0327177)
Supplement: S3 Table — (XLSX) [file pone.0327177.s003.xlsx]

## Sheet: S3 Table
S3 Table: Selected bacterial species differentiating pathologically altered endometrial tissues in patients with uterine fibroids compared to the control group, at the level of p without adjustment (p adj).
Bacterium	baseMean	log2FoldChange	P-value	P adj
Atopobium	15.5851642	2.87587123	0.04796256	0.56046567
Ezakiella	54.8173285	2.82756189	0.02913463	0.56046567
Sutterella	11.8912544	2.61580368	0.01900568	0.56046567
Nocardiaceae_unclassified	23.7551912	2.48796899	0.00286191	0.56046567
Coriobacteriales_unclassified	6.83886963	2.34908556	0.00656516	0.56046567
Kocuria	100.996177	2.32510037	0.02416978	0.56046567
Fusicatenibacter	37.399747	2.25947245	0.04636043	0.56046567
Porphyromonas	109.155736	2.245624	0.03063388	0.56046567
Faecalibacterium	260.383752	2.18765799	0.04234756	0.56046567
Peptococcus	18.245831	2.08331521	0.01236869	0.56046567
Allorhizobium-Neorhizobium-Pararhizobium-Rhizobium	283.30134	-3.2528736	0.00345239	0.56046567
Anaerolineae SBR1031 A4b_ge	233.861038	-2.9137127	0.00183514	0.56046567
Alcaligenaceae_unclassified	70.0810359	-2.336271	0.02331371	0.56046567
Myxococcaceae_unclassified	74.5851192	-2.3190152	0.02146173	0.56046567
Chryseobacterium	390.483086	-2.1472608	0.04384889	0.56046567
Pseudorhodobacter	323.504198	-2.1173491	0.01524796	0.56046567
Haliangium	122.370227	-2.1155811	0.01857709	0.56046567
Legionella	560.771905	-2.0472575	0.03121394	0.56046567
Hyphomonadaceae_unclassified	147.667036	-2.0445426	0.01316109	0.56046567
Rhodocyclaceae C39	115.737584	-2.0205147	0.01326377	0.56046567
Ilumatobacter	97.6593082	-2.0104627	0.04142703	0.56046567

## Sheet: legend
		legend
		baseMean, the mean number of reads per bacterial species in the samples;
		log2FoldChange, logarithm of the difference in abundance of a given bacterial species between the two groups;
		p adj, adjusted p-value
