# Supplementary material for: Increased gut microbiota diversity in women with uterine fibroids: Insights from a pilot study on gut and reproductive tract microbiota
Source: PLoS One. 2025 Jul 24;20(7):e0327177. doi: 10.1371/journal.pone.0327177 (PMC12289044; doi:10.1371/journal.pone.0327177)
Supplement: S4 Table — (XLSX) [file pone.0327177.s004.xlsx]

## Sheet: S4 Table
S4 Table: Bacteria differentiating the non-lesional endometrial tissue in patients with uterine fibroids from the control group.
Bacterium	baseMean	log2FoldChange	P-value	P adj
Atopobiaceae_unclassified	9.8672261	2.38613331	0.0429668	0.88651733
Methylophilaceae_unclassified	27.9705501	2.22774145	0.00818213	0.68376245
Microlunatus	5.66141199	2.11055047	0.00908139	0.68376245
Fenollaria	12.6063715	2.00072947	0.04915582	0.88651733
Patescibacteria CPR2_ge	5.46577533	1.95529589	0.0227276	0.88651733
Rhodospirillales uncultured_ge	54.2064268	1.82318707	0.00856588	0.68376245
Ruminococcus	9.58648598	1.74459442	0.04034152	0.88651733
Olsenella	6.14331779	1.72066526	0.01816528	0.88651733
Actinobacteriota_unclassified	88.9768321	1.7153948	0.01441732	0.85717537
Murdochiella	12.9743382	1.65341515	0.04970244	0.88651733
Lachnospiraceae CAG-56	10.0137638	1.59566087	0.00930899	0.68376245
Shinella	7.61783938	1.25271541	0.03532664	0.88651733
Roseococcus	59.0172972	0.75225518	0.03257993	0.88651733
Parvimonas	244.343598	0.70010522	0.04476183	0.88651733
Rhodospirillaceae uncultured	177.069608	-0.7259814	0.04852762	0.88651733
Alteromonadales_unclassified	5691.42633	-1.0904981	0.04148998	0.88651733
Asticcacaulis	344.511544	-1.151496	0.00329501	0.68376245
Flavobacteriaceae_unclassified	31701.8714	-1.1884688	0.03091103	0.88651733
Halieaceae_unclassified	58.9812383	-1.3644874	0.00284024	0.68376245
Trichococcus	79.0812519	-1.4960148	0.00940958	0.68376245
Polynucleobacter	2072.4535	-1.5650969	0.03632859	0.88651733
Sporichthyaceae_unclassified	434.390632	-1.6682131	0.02033954	0.88651733
Croceicoccus	980.863699	-1.7097994	0.0472349	0.88651733
Saccharimonadales_unclassified	3092.81209	-1.7759361	0.00420624	0.68376245
Variovorax	50.4276439	-1.7798754	0.01058781	0.69244295
Pseudorhodoferax	60.3001265	-2.0817992	0.02339164	0.88651733
Leuconostoc	349.341677	-2.2256196	0.0185143	0.88651733
Acidovorax	121.531822	-3.4884717	0.00095783	0.62642241

## Sheet: legend
		legend
		baseMean, the mean number of reads per bacterial species in the samples;
		log2FoldChange, logarithm of the difference in abundance of a given bacterial species between the two groups;
		p adj, adjusted p-value
